# Supplementary material for: Suppression of nbe‐miR166h‐p5 attenuates leaf yellowing symptoms of potato virus X on Nicotiana benthamiana and reduces virus accumulation
Source: Mol Plant Pathol. 2018 Sep 28;19(11):2384–96. doi: 10.1111/mpp.12717 (PMC6638021; doi:10.1111/mpp.12717)
Supplement: Supplementary file 5 — Table S1 Conservation of the identified miRNAs with those of other plant species. [file MPP-19-2384-s005.xlsx]

## Sheet: Sheet1
Conservation of the identified miRNA with other species.
Species	count	miRs
gma	183	gma-MIR156y,gma-MIR156w,gma-MIR160b,gma-MIR171k,gma-MIR171l,gma-MIR156m,gma-MIR156k,gma-MIR156h,gma-MIR156u,gma-MIR156a,gma-MIR159e,gma-MIR159a,gma-MIR164i,gma-MIR164g,gma-MIR164d,gma-MIR164a,gma-MIR164e,gma-MIR164j,gma-MIR164b,gma-MIR164f,gma-MIR164k,gma-MIR164h,gma-MIR164c,gma-MIR166t,gma-MIR166b,gma-MIR166n,gma-MIR166j,gma-MIR166d,gma-MIR166f,gma-MIR166r,gma-MIR166k,gma-MIR166h,gma-MIR166o,gma…
ptc	150	ptc-MIR156b,ptc-MIR156g,ptc-MIR167a,ptc-MIR156i,ptc-MIR159b,ptc-MIR159a,ptc-MIR159d,ptc-MIR160f,ptc-MIR160e,ptc-MIR160g,ptc-MIR162b,ptc-MIR164e,ptc-MIR164a,ptc-MIR164b,ptc-MIR164c,ptc-MIR164d,ptc-MIR166i,ptc-MIR166l,ptc-MIR166d,ptc-MIR166m,ptc-MIR166h,ptc-MIR166q,ptc-MIR166n,ptc-MIR166g,ptc-MIR166o,ptc-MIR166j,ptc-MIR166k,ptc-MIR166c,ptc-MIR166f,ptc-MIR166b,ptc-MIR166p,ptc-MIR166a,ptc-MIR167b,ptc…
mdm	139	mdm-MIR156o,mdm-MIR156g,mdm-MIR156b,mdm-MIR156i,mdm-MIR160c,mdm-MIR160e,mdm-MIR171m,mdm-MIR171h,mdm-MIR171n,mdm-MIR171o,mdm-MIR171g,mdm-MIR156d,mdm-MIR156l,mdm-MIR159a,mdm-MIR159c,mdm-MIR159b,mdm-MIR160b,mdm-MIR160d,mdm-MIR164f,mdm-MIR164d,mdm-MIR164c,mdm-MIR164b,mdm-MIR164e,mdm-MIR164a,mdm-MIR166d,mdm-MIR166c,mdm-MIR166e,mdm-MIR166i,mdm-MIR166b,mdm-MIR166a,mdm-MIR166g,mdm-MIR166h,mdm-MIR167b,mdm…
nta	138	nta-MIR156d,nta-MIR156a,nta-MIR156c,nta-MIR156h,nta-MIR156e,nta-MIR156j,nta-MIR156i,nta-MIR156b,nta-MIR159,nta-MIR160c,nta-MIR160d,nta-MIR160a,nta-MIR160b,nta-MIR162a,nta-MIR164c,nta-MIR166f,nta-MIR166h,nta-MIR166c,nta-MIR166d,nta-MIR167e,nta-MIR167d,nta-MIR167a,nta-MIR168b,nta-MIR168d,nta-MIR168a,nta-MIR169t,nta-MIR169h,nta-MIR169e,nta-MIR169g,nta-MIR169b,nta-MIR169a,nta-MIR169k,nta-MIR169c,nta-…
osa	117	osa-MIR156b,osa-MIR156a,osa-MIR156f,osa-MIR156h,osa-MIR156l,osa-MIR159b,osa-MIR159a,osa-MIR159f,osa-MIR159c,osa-MIR159d,osa-MIR159e,osa-MIR160f,osa-MIR160d,osa-MIR160b,osa-MIR160c,osa-MIR162a,osa-MIR164f,osa-MIR164b,osa-MIR164a,osa-MIR164d,osa-MIR164e,osa-MIR164c,osa-MIR166f,osa-MIR166g,osa-MIR166b,osa-MIR166m,osa-MIR166a,osa-MIR166d,osa-MIR166j,osa-MIR166h,osa-MIR7692,osa-MIR166i,osa-MIR166e,osa…
mes	112	mes-MIR156c,mes-MIR156g,mes-MIR156h,mes-MIR156j,mes-MIR156d,mes-MIR156i,mes-MIR160d,mes-MIR160h,mes-MIR167b,mes-MIR171e,mes-MIR171c,mes-MIR171f,mes-MIR319h,mes-MIR156e,mes-MIR156f,mes-MIR159b,mes-MIR159a,mes-MIR160g,mes-MIR160e,mes-MIR160f,mes-MIR164b,mes-MIR164c,mes-MIR164a,mes-MIR164d,mes-MIR166c,mes-MIR166e,mes-MIR166b,mes-MIR166h,mes-MIR166j,mes-MIR166d,mes-MIR166f,mes-MIR166g,mes-MIR166i,mes…
vvi	105	vvi-MIR156g,vvi-MIR156e,vvi-MIR156i,vvi-MIR159c,vvi-MIR160b,vvi-MIR160a,vvi-MIR164c,vvi-MIR164d,vvi-MIR164a,vvi-MIR166d,vvi-MIR166h,vvi-MIR166a,vvi-MIR166f,vvi-MIR166g,vvi-MIR166c,vvi-MIR166e,vvi-MIR166b,vvi-MIR167b,vvi-MIR167d,vvi-MIR167c,vvi-MIR167e,vvi-MIR168,vvi-MIR169f,vvi-MIR169g,vvi-MIR169c,vvi-MIR169d,vvi-MIR169a,vvi-MIR169s,vvi-MIR169w,vvi-MIR169o,vvi-MIR169m,vvi-MIR169n,vvi-MIR169p,vvi-…
zma	104	zma-MIR156f,zma-MIR156g,zma-MIR156d,zma-MIR156k,zma-MIR159j,zma-MIR159k,zma-MIR159f,zma-MIR159a,zma-MIR159b,zma-MIR159d,zma-MIR159c,zma-MIR160d,zma-MIR160e,zma-MIR160c,zma-MIR164d,zma-MIR164g,zma-MIR164a,zma-MIR164b,zma-MIR164c,zma-MIR164f,zma-MIR164h,zma-MIR166b,zma-MIR166e,zma-MIR166a,zma-MIR166d,zma-MIR166c,zma-MIR166i,zma-MIR166l,zma-MIR166f,zma-MIR166h,zma-MIR166m,zma-MIR167d,zma-MIR167c,zma…
stu	103	stu-MIR156j,stu-MIR156h,stu-MIR156g,stu-MIR156a,stu-MIR156b,stu-MIR156k,stu-MIR156i,stu-MIR156e,stu-MIR156d,stu-MIR160a,stu-MIR162a,stu-MIR167b,stu-MIR167a,stu-MIR169c,stu-MIR171d,stu-MIR171e,stu-MIR319a,stu-MIR399g,stu-MIR399k,stu-MIR399o,stu-MIR399n,stu-MIR399l,stu-MIR399m,stu-MIR827,stu-MIR5303d,stu-MIR5303f,stu-MIR7982a,stu-MIR7982b,stu-MIR8016,stu-MIR156f,stu-MIR156c,stu-MIR166a,stu-MIR166b,…
mtr	96	mtr-MIR156c,mtr-MIR156h,mtr-MIR156b,mtr-MIR160b,mtr-MIR160e,mtr-MIR171e,mtr-MIR156i,mtr-MIR156j,mtr-MIR156g,mtr-MIR159a,mtr-MIR160c,mtr-MIR164c,mtr-MIR164a,mtr-MIR164b,mtr-MIR164d,mtr-MIR166b,mtr-MIR166a,mtr-MIR166c,mtr-MIR166f,mtr-MIR166g,mtr-MIR166e,mtr-MIR166d,mtr-MIR167a,mtr-MIR168c,mtr-MIR168b,mtr-MIR169a,mtr-MIR169g,mtr-MIR169l,mtr-MIR171d,mtr-MIR171c,mtr-MIR171a,mtr-MIR171b,mtr-MIR172c,mtr…
ath	89	ath-MIR157a,ath-MIR156g,ath-MIR159a,ath-MIR159b,ath-MIR159c,ath-MIR164b,ath-MIR164a,ath-MIR164c,ath-MIR166d,ath-MIR166c,ath-MIR166f,ath-MIR166g,ath-MIR165a,ath-MIR165b,ath-MIR166a,ath-MIR167a,ath-MIR167b,ath-MIR167d,ath-MIR168a,ath-MIR169a,ath-MIR169b,ath-MIR169j,ath-MIR169i,ath-MIR169h,ath-MIR169k,ath-MIR169m,ath-MIR171a,ath-MIR171b,ath-MIR170,ath-MIR171c,ath-MIR172c,ath-MIR172e,ath-MIR172d,ath-…
lus	87	lus-MIR159c,lus-MIR159b,lus-MIR160c,lus-MIR160g,lus-MIR160j,lus-MIR162a,lus-MIR162b,lus-MIR164d,lus-MIR164a,lus-MIR164c,lus-MIR164b,lus-MIR164e,lus-MIR166a,lus-MIR166c,lus-MIR166d,lus-MIR166e,lus-MIR166f,lus-MIR166k,lus-MIR166b,lus-MIR166h,lus-MIR166i,lus-MIR166j,lus-MIR166g,lus-MIR167h,lus-MIR167c,lus-MIR167b,lus-MIR167a,lus-MIR168b,lus-MIR169l,lus-MIR169f,lus-MIR169h,lus-MIR169b,lus-MIR169c,lus…
bdi	84	bdi-MIR156f,bdi-MIR156b,bdi-MIR159b,bdi-MIR159a,bdi-MIR160e,bdi-MIR160d,bdi-MIR160a,bdi-MIR162,bdi-MIR164a,bdi-MIR164e,bdi-MIR164b,bdi-MIR164c,bdi-MIR164f,bdi-MIR166c,bdi-MIR166f,bdi-MIR166i,bdi-MIR166b,bdi-MIR166e,bdi-MIR166a,bdi-MIR166d,bdi-MIR166j,bdi-MIR167f,bdi-MIR167b,bdi-MIR167a,bdi-MIR167c,bdi-MIR168,bdi-MIR169f,bdi-MIR169m,bdi-MIR169c,bdi-MIR169h,bdi-MIR169n,bdi-MIR169e,bdi-MIR169g,bdi-M…
sbi	84	sbi-MIR156f,sbi-MIR156a,sbi-MIR156e,sbi-MIR159a,sbi-MIR159b,sbi-MIR160f,sbi-MIR160c,sbi-MIR160e,sbi-MIR160d,sbi-MIR164e,sbi-MIR164a,sbi-MIR164d,sbi-MIR164b,sbi-MIR166j,sbi-MIR166i,sbi-MIR166d,sbi-MIR166h,sbi-MIR166a,sbi-MIR166k,sbi-MIR166b,sbi-MIR166f,sbi-MIR167i,sbi-MIR167g,sbi-MIR167d,sbi-MIR168,sbi-MIR169b,sbi-MIR169k,sbi-MIR169e,sbi-MIR169j,sbi-MIR169c,sbi-MIR169m,sbi-MIR169d,sbi-MIR169h,sbi-…
cme	82	cme-MIR167b,cme-MIR156c,cme-MIR156j,cme-MIR156e,cme-MIR156f,cme-MIR159a,cme-MIR159b,cme-MIR160b,cme-MIR160c,cme-MIR160d,cme-MIR164c,cme-MIR164d,cme-MIR164a,cme-MIR166a,cme-MIR166d,cme-MIR166h,cme-MIR166e,cme-MIR166g,cme-MIR166i,cme-MIR166b,cme-MIR166f,cme-MIR167a,cme-MIR167c,cme-MIR167e,cme-MIR168,cme-MIR169f,cme-MIR169h,cme-MIR169e,cme-MIR169n,cme-MIR171c,cme-MIR171d,cme-MIR171i,cme-MIR171b,cme-…
aly	75	aly-MIR156g,aly-MIR159a,aly-MIR159b,aly-MIR159c,aly-MIR164b,aly-MIR164a,aly-MIR164c,aly-MIR166c,aly-MIR166d,aly-MIR166f,aly-MIR166h,aly-MIR166g,aly-MIR166b,aly-MIR165b,aly-MIR165a,aly-MIR166a,aly-MIR167a,aly-MIR167b,aly-MIR167d,aly-MIR168a,aly-MIR169a,aly-MIR169b,aly-MIR169l,aly-MIR169h,aly-MIR169i,aly-MIR169k,aly-MIR169m,aly-MIR169j,aly-MIR171a,aly-MIR171b,aly-MIR170,aly-MIR172c,aly-MIR172f,aly-…
ppe	72	ppe-MIR156h,ppe-MIR159,ppe-MIR164c,ppe-MIR164a,ppe-MIR164b,ppe-MIR164d,ppe-MIR166c,ppe-MIR166a,ppe-MIR166b,ppe-MIR166d,ppe-MIR166e,ppe-MIR167a,ppe-MIR167d,ppe-MIR167c,ppe-MIR168,ppe-MIR169c,ppe-MIR169b,ppe-MIR169a,ppe-MIR169j,ppe-MIR169h,ppe-MIR169f,ppe-MIR169g,ppe-MIR169i,ppe-MIR171g,ppe-MIR171c,ppe-MIR171h,ppe-MIR172a,ppe-MIR172d,ppe-MIR172c,ppe-MIR319a,ppe-MIR393a,ppe-MIR393b,ppe-MIR394b,ppe-M…
tcc	61	tcc-MIR156g,tcc-MIR156e,tcc-MIR160c,tcc-MIR160a,tcc-MIR162,tcc-MIR164b,tcc-MIR164a,tcc-MIR166b,tcc-MIR166c,tcc-MIR166d,tcc-MIR166a,tcc-MIR167b,tcc-MIR167c,tcc-MIR167a,tcc-MIR168,tcc-MIR169c,tcc-MIR169e,tcc-MIR169k,tcc-MIR169l,tcc-MIR169g,tcc-MIR169d,tcc-MIR169h,tcc-MIR169j,tcc-MIR171g,tcc-MIR171h,tcc-MIR171f,tcc-MIR171b,tcc-MIR171e,tcc-MIR171a,tcc-MIR171d,tcc-MIR172a,tcc-MIR172c,tcc-MIR172e,tcc-M…
bna	59	bna-MIR159,bna-MIR164a,bna-MIR164d,bna-MIR164c,bna-MIR164b,bna-MIR166b,bna-MIR166d,bna-MIR166c,bna-MIR166f,bna-MIR167a,bna-MIR167b,bna-MIR167d,bna-MIR167c,bna-MIR168b,bna-MIR168a,bna-MIR169a,bna-MIR169c,bna-MIR169d,bna-MIR169e,bna-MIR169f,bna-MIR169n,bna-MIR169i,bna-MIR169k,bna-MIR169g,bna-MIR169h,bna-MIR171f,bna-MIR171g,bna-MIR171c,bna-MIR171a,bna-MIR171b,bna-MIR171e,bna-MIR171d,bna-MIR172c,bna-…
ata	52	ata-MIR156a,ata-MIR160b,ata-MIR160c,ata-MIR160a,ata-MIR164c,ata-MIR164b,ata-MIR164a,ata-MIR166a,ata-MIR166d,ata-MIR166b,ata-MIR166e,ata-MIR166c,ata-MIR167e,ata-MIR167c,ata-MIR167f,ata-MIR167a,ata-MIR168,ata-MIR169e,ata-MIR169f,ata-MIR169d,ata-MIR169c,ata-MIR169b,ata-MIR169i,ata-MIR171b,ata-MIR171d,ata-MIR171c,ata-MIR171a,ata-MIR172b,ata-MIR172c,ata-MIR172a,ata-MIR390,ata-MIR393,ata-MIR394,ata-MIR…
rco	51	rco-MIR156c,rco-MIR156h,rco-MIR156g,rco-MIR171g,rco-MIR171e,rco-MIR156b,rco-MIR156a,rco-MIR159,rco-MIR160a,rco-MIR160c,rco-MIR164c,rco-MIR164a,rco-MIR164b,rco-MIR164d,rco-MIR166a,rco-MIR166d,rco-MIR166e,rco-MIR166c,rco-MIR167a,rco-MIR167b,rco-MIR167c,rco-MIR168,rco-MIR169a,rco-MIR169b,rco-MIR171c,rco-MIR171d,rco-MIR172,rco-MIR319d,rco-MIR319c,rco-MIR319b,rco-MIR390a,rco-MIR390b,rco-MIR393,rco-MIR…
sly	46	sly-MIR160a,sly-MIR169c,sly-MIR171b,sly-MIR171e,sly-MIR171c,sly-MIR171a,sly-MIR319a,sly-MIR319c,sly-MIR159,sly-MIR164a,sly-MIR164b,sly-MIR166a,sly-MIR166c,sly-MIR166b,sly-MIR168b,sly-MIR168a,sly-MIR169d,sly-MIR169b,sly-MIR172b,sly-MIR319b,sly-MIR390a,sly-MIR394,sly-MIR395b,sly-MIR395a,sly-MIR396a,sly-MIR396b,sly-MIR397,sly-MIR399,sly-MIR403,sly-MIR1919b,sly-MIR1919c,sly-MIR4376,sly-MIR6022,sly-MI…
cpa	41	cpa-MIR156c,cpa-MIR160c,cpa-MIR160f,cpa-MIR156a,cpa-MIR156b,cpa-MIR156e,cpa-MIR159a,cpa-MIR159b,cpa-MIR160d,cpa-MIR164b,cpa-MIR164c,cpa-MIR164a,cpa-MIR166c,cpa-MIR166d,cpa-MIR166a,cpa-MIR166e,cpa-MIR167a,cpa-MIR167b,cpa-MIR167c,cpa-MIR169,cpa-MIR171c,cpa-MIR172a,cpa-MIR172b,cpa-MIR319,cpa-MIR393,cpa-MIR394b,cpa-MIR394a,cpa-MIR395d,cpa-MIR395e,cpa-MIR395c,cpa-MIR395b,cpa-MIR395a,cpa-MIR396,cpa-MIR…
ppt	37	ppt-MIR160g,ppt-MIR160f,ppt-MIR160a,ppt-MIR160e,ppt-MIR160i,ppt-MIR160b,ppt-MIR166f,ppt-MIR166h,ppt-MIR166i,ppt-MIR166m,ppt-MIR166a,ppt-MIR166d,ppt-MIR166c,ppt-MIR166b,ppt-MIR166g,ppt-MIR166k,ppt-MIR166j,ppt-MIR166l,ppt-MIR167,ppt-MIR171b,ppt-MIR171a,ppt-MIR319e,ppt-MIR319c,ppt-MIR319a,ppt-MIR319b,ppt-MIR319d,ppt-MIR390b,ppt-MIR390a,ppt-MIR390c,ppt-MIR408b,ppt-MIR414,ppt-MIR477b,ppt-MIR894,ppt-MI…
csi	34	csi-MIR159,csi-MIR164,csi-MIR166b,csi-MIR166d,csi-MIR166e,csi-MIR166a,csi-MIR166c,csi-MIR167b,csi-MIR171a,csi-MIR172c,csi-MIR172a,csi-MIR319,csi-MIR390,csi-MIR393,csi-MIR394,csi-MIR395,csi-MIR396a,csi-MIR396b,csi-MIR396c,csi-MIR397,csi-MIR399c,csi-MIR399e,csi-MIR399d,csi-MIR399b,csi-MIR403,csi-MIR408,csi-MIR530b,csi-MIR167c,csi-MIR167a,csi-MIR398,csi-MIR482a,csi-MIR530a,csi-MIR162,csi-MIR827
gra	27	gra-MIR166c,gra-MIR166d,gra-MIR167c,gra-MIR172a,gra-MIR172b,gra-MIR399,gra-MIR530a,gra-MIR530b,gra-MIR8723a,gra-MIR8660,gra-MIR398,gra-MIR482d,gra-MIR7504d,gra-MIR8734,gra-MIR7502e,gra-MIR7504i,gra-MIR8674b,gra-MIR8737,gra-MIR8641,gra-MIR8651,gra-MIR8657a,gra-MIR8697,gra-MIR8709b,gra-MIR8723b,gra-MIR8762c,gra-MIR8775,gra-MIR8781a
aqc	26	aqc-MIR156b,aqc-MIR160b,aqc-MIR156a,aqc-MIR159,aqc-MIR160a,aqc-MIR166c,aqc-MIR166a,aqc-MIR166d,aqc-MIR166e,aqc-MIR167,aqc-MIR169a,aqc-MIR169c,aqc-MIR169b,aqc-MIR171b,aqc-MIR171a,aqc-MIR171d,aqc-MIR171f,aqc-MIR172b,aqc-MIR319,aqc-MIR396a,aqc-MIR396b,aqc-MIR398b,aqc-MIR398a,aqc-MIR399,aqc-MIR529,aqc-MIR172a
cca	18	cca-MIR156c,cca-MIR160a,cca-MIR164,cca-MIR169b,cca-MIR172,cca-MIR390,cca-MIR393,cca-MIR394,cca-MIR396a,cca-MIR396c,cca-MIR396b,cca-MIR398,cca-MIR408,cca-MIR156b,cca-MIR167,cca-MIR168a,cca-MIR171,cca-MIR6117
lja	18	lja-MIR167c,lja-MIR167a,lja-MIR167b,lja-MIR171a,lja-MIR171d,lja-MIR171b,lja-MIR172c,lja-MIR172b,lja-MIR172a,lja-MIR390a,lja-MIR396,lja-MIR397,lja-MIR408,lja-MIR2111,lja-MIR167,lja-MIR7520,lja-MIR7533b,lja-MIR7539
smo	18	smo-MIR156a,smo-MIR156b,smo-MIR159,smo-MIR160a,smo-MIR160b,smo-MIR166a,smo-MIR166b,smo-MIR166c,smo-MIR171a,smo-MIR171b,smo-MIR171d,smo-MIR171c,smo-MIR319,smo-MIR396,smo-MIR408,smo-MIR156c,smo-MIR1087,smo-MIR1106
htu	16	htu-MIR159a,htu-MIR162a,htu-MIR171a,htu-MIR171b,htu-MIR171c,htu-MIR393a,htu-MIR393b,htu-MIR393c,htu-MIR403b,htu-MIR403d,htu-MIR403e,htu-MIR403c,htu-MIR403a,htu-MIR156a,htu-MIR160a,htu-MIR530
tae	16	tae-MIR159b,tae-MIR159a,tae-MIR160,tae-MIR164,tae-MIR167a,tae-MIR167c,tae-MIR167b,tae-MIR171a,tae-MIR171b,tae-MIR395b,tae-MIR397,tae-MIR398,tae-MIR408,tae-MIR319,tae-MIR530,tae-MIR5086
sof	13	sof-MIR159b,sof-MIR159d,sof-MIR159a,sof-MIR159c,sof-MIR168a,sof-MIR396,sof-MIR408a,sof-MIR408d,sof-MIR408c,sof-MIR408b,sof-MIR167a,sof-MIR167b,sof-MIR159e
ssl	12	ssl-MIR171a,ssl-MIR164b,ssl-MIR164a,ssl-MIR166a,ssl-MIR166b,ssl-MIR169,ssl-MIR172,ssl-MIR394,ssl-MIR396,ssl-MIR397,ssl-MIR828,ssl-MIR398
hbr	12	hbr-MIR159b,hbr-MIR159a,hbr-MIR166a,hbr-MIR166b,hbr-MIR319,hbr-MIR396b,hbr-MIR398,hbr-MIR408a,hbr-MIR408b,hbr-MIR6169,hbr-MIR2118,hbr-MIR6173
dpr	12	dpr-MIR156b,dpr-MIR160,dpr-MIR166a,dpr-MIR167b,dpr-MIR167a,dpr-MIR172a,dpr-MIR397,dpr-MIR408,dpr-MIR156a,dpr-MIR166b,dpr-MIR167c,dpr-MIR396
far	10	far-MIR159,far-MIR164a,far-MIR164b,far-MIR169,far-MIR171,far-MIR156a,far-MIR156b,far-MIR529,far-MIR160,far-MIR396
pta	10	pta-MIR159c,pta-MIR159a,pta-MIR166b,pta-MIR166a,pta-MIR319,pta-MIR396,pta-MIR156b,pta-MIR156a,pta-MIR950a,pta-MIR950b
vun	10	vun-MIR156a,vun-MIR156b,vun-MIR168,vun-MIR169,vun-MIR172,vun-MIR319b,vun-MIR395,vun-MIR399b,vun-MIR399a,vun-MIR408
hvu	10	hvu-MIR159a,hvu-MIR159b,hvu-MIR166a,hvu-MIR168,hvu-MIR171,hvu-MIR397b,hvu-MIR397a,hvu-MIR6203,hvu-MIR166b,hvu-MIR166c
ssp	9	ssp-MIR159a,ssp-MIR166,ssp-MIR168a,ssp-MIR169,ssp-MIR396,ssp-MIR408a,ssp-MIR408d,ssp-MIR156,ssp-MIR167b
ahy	8	ahy-MIR159,ahy-MIR160,ahy-MIR167,ahy-MIR394,ahy-MIR408,ahy-MIR156c,ahy-MIR156a,ahy-MIR398
pab	8	pab-MIR160b,pab-MIR166b,pab-MIR166a,pab-MIR396a,pab-MIR396c,pab-MIR396b,pab-MIR397,pab-MIR1863
egu	6	egu-MIR172f,egu-MIR172e,egu-MIR172b,egu-MIR172a,egu-MIR172c,egu-MIR172d
bol	5	bol-MIR171a,bol-MIR172a,bol-MIR398a,bol-MIR9410,bol-MIR172b
pvu	5	pvu-MIR159a,pvu-MIR166a,pvu-MIR319c,pvu-MIR399a,pvu-MIR2119
pde	5	pde-MIR159,pde-MIR162,pde-MIR166a,pde-MIR169,pde-MIR171
ccl	5	ccl-MIR168,ccl-MIR171,ccl-MIR396,ccl-MIR167a,ccl-MIR167b
bcy	4	bcy-MIR396a,bcy-MIR396b,bcy-MIR156,bcy-MIR529
rgl	4	rgl-MIR5141,rgl-MIR7972,rgl-MIR7798,rgl-MIR5139
bgy	4	bgy-MIR396b,bgy-MIR396a,bgy-MIR156,bgy-MIR529
ctr	4	ctr-MIR164,ctr-MIR166,ctr-MIR319,ctr-MIR167
crt	4	crt-MIR166a,crt-MIR166b,crt-MIR168,crt-MIR171
hpe	3	hpe-MIR162a,hpe-MIR166a,hpe-MIR403a
gso	3	gso-MIR3522a,gso-MIR3522b,gso-MIR167a
han	3	han-MIR156c,han-MIR156b,han-MIR156a
hpa	3	hpa-MIR166a,hpa-MIR171a,hpa-MIR156a
hci	2	hci-MIR164a,hci-MIR156b
aau	2	aau-MIR172,aau-MIR396
cln	2	cln-MIR164,cln-MIR162
har	2	har-MIR156a,har-MIR403a
ama	2	ama-MIR156,ama-MIR396
hex	2	hex-MIR390a,hex-MIR390b
ghb	1	ghb-MIR169a
ttu	1	ttu-MIR160
amg	1	amg-MIR396
peu	1	peu-MIR2916
