# Supplementary material for: Suppression of nbe‐miR166h‐p5 attenuates leaf yellowing symptoms of potato virus X on Nicotiana benthamiana and reduces virus accumulation
Source: Mol Plant Pathol. 2018 Sep 28;19(11):2384–96. doi: 10.1111/mpp.12717 (PMC6638021; doi:10.1111/mpp.12717)
Supplement: Supplementary file 6 — Table S2 86 miRNAs identified here that were conserved with those of N. tabacum without mismatch in sequence. [file MPP-19-2384-s006.xlsx]

## Sheet: Sheet1
Index	miR_name	miR_seq	PVX1	PVX2	PVX3	Mock1	Mock2	Mock3
1	nta-MIR396a-p3	GCTGTGGGAAGATACAGATAG	16.3781	16.3792	14.4555	0	0	1.96562
11	nta-MIR6019a-p3	ACATTTACACGTACCTTGTATG	716.54	833.154	746.867	164.913	101.471	126.782
12	nta-MIR396c-p3	GTTCAAGAAAGCTGTGGGAAA	1040.69	1196.23	1030.56	318.359	370.302	475.187
85	nta-MIR6147-p3	GTGGGTATTGAAGATGTTATG	444.937	596.202	556.537	102.661	137.051	158.232
126	nta-MIR159-p5	GAGCTCCTTGAAGTCCAACAG	4038.56	4184.33	3239.24	969.822	763.007	946.444
228	nta-MIR6161a-p3	TATTATGCTGGACCGGTATACT	651.71	707.581	601.71	489.28	453.983	493.861
229	nta-MIR160c-p3	GCGTGCGAGGAGCCAAGCATA	148.085	216.751	161.721	25.1193	19.767	22.6046
248	nta-miR6155	TAAGGTTGCCTTGCTCTTGCA	1878.02	2027.74	2153.87	2395.07	2617.15	2799.04
310	nta-MIR167d-p3	GATCATGTGGTAGCTTCACC	2942.82	2101.27	2733.9	1230.84	706.342	1683.55
320	nta-miR169a	CAGCCAAGGATGACTTGCCGA	192.897	240.228	194.748	116.495	122.116	111.057
326	nta-MIR166d-p5	GGAATGTTGTCTGGCTCGAGG	4923.66	5371.28	3169.37	459.792	382.821	915.485
335	nta-miR6151f	TGAGTGTGAGGCATTGGATTGA	15.6956	16.3792	25.8994	39.8632	36.8984	29.4842
349	nta-MIR166b-p5	TGGCTCGAAGCCATTATCTCC	0.682419	1.09195	1.20462	0	0	0
378	nta-MIR166h-p5	GGAATGTTGTTTGGCTCGAGG	921.266	1021.51	595.085	162.729	101.471	221.132
431	nta-MIR172d-p5	GTAGCATCATCAAGATTCACA	1726.52	2358.6	1781.64	940.334	1328.34	1035.88
476	nta-miR168d	TCGCTTGGTGCAGGTCGGGAA	1303.88	1769.32	1293.77	821.291	661.536	992.308
506	nta-miR6153	TAGGACCATATTCACTATTTG	681.054	806.948	938.403	1008.05	1279.59	1126.3
556	nta-MIR166g-p5	AGAATGTTGTCTGGTTCGTGA	15.0132	20.201	10.8416	4.36857	2.6356	5.40544
565	nta-miR6151a	TGAATGTGAGGCATTGGATTGA	0.454946	1.00095	1.00385	3.54946	2.30615	4.50453
576	nta-MIR171c-p5	TATTGGCCTGGTTCACTCAGA	1257.7	1789.15	1209.44	729.005	556.112	763.15
581	nta-MIR160a-p3	GCGTATGAGGAGCCAAGCATA	1143.05	1899.07	1012.19	110.306	114.319	143.49
583	nta-MIR160b-p3	GCGTATGAGGAGCCAAGCATA	1143.05	1899.07	1012.19	110.306	114.319	143.49
670	nta-MIR399c-p5	GGGCTACTCTCTATTGGCATG	71.3128	46.6807	108.416	1.36518	0.988351	6.14255
671	nta-MIR399a-p5	GGGCTACTCTCTATTGGCATG	71.3128	46.6807	108.416	1.36518	0.988351	6.14255
692	nta-miR6161c	AATATACTGGAGTTCGGTGCACCT	524.098	524.134	534.251	655.831	593.67	700.742
695	nta-MIR166e-p3	TTATGGATCATGAGTTAGTGTT	23.2023	28.3906	24.0925	17.4743	3.9534	12.7765
742	nta-miR390b	AAGCTCAGGAGGGATAGCGCC	133.754	86.2637	103.598	190.033	135.734	205.407
749	nta-miR164c	TGGAGAAGCAGGGCACATGCT	68.2419	58.965	92.7561	224.981	131.78	153.318
784	nta-MIR6151e-p5	GTGAGGCATTGGATTGATT	0	0.272986	0.602312	0.819107	0.988351	1.71991
865	nta-miR6021	TTGGAAGAGGCTGCTATTGGA	286.616	364.71	421.619	525.32	483.633	713.518
891	nta-MIR167a-p3	AGGTCATCTAGCAGCTTCAAT	671.501	895.395	389.094	117.951	184.492	190.665
925	nta-miR479a	CGTGATATTGGTTTGGCTCATC	55.9584	108.103	87.9376	24.0271	13.178	63.8825
943	nta-MIR166f-p5	GGAATGTTGTCTGGCTCGAAG	347.351	416.577	189.126	124.504	61.2778	185.259
964	nta-MIR5303a-p5	ATACGTGTCGGATCCTCCAAAAGT	144.673	149.597	137.327	105.574	83.4608	127.765
1031	nta-miR408	TGCACTGCCTCTTCCCTGGCT	6366.97	3456.01	9323.79	712.077	1411.37	2415.74
1038	nta-miR6019a	TACAGGTGACTTGTAAATGTTT	933.55	1069.01	948.04	1688.45	2007.01	1236.37
1077	nta-MIR168b-p3	CCCGCCTTGCATCAACTGAAT	1247.46	2291.63	1632.27	855.875	705.024	1091.9
1078	nta-MIR168d-p3	CCCGCCTTGCATCAACTGAAT	1247.46	2291.63	1632.27	855.875	705.024	1091.9
1079	nta-MIR168a-p3	CCCGCCTTGCATCAACTGAAT	1247.46	2291.63	1632.27	855.875	705.024	1091.9
1111	nta-miR159	TTTGGATTGAAGGGAGCTCTA	13730.3	21418.5	19667.9	25294	32295.4	22050.3
1164	nta-miR171c	TGATTGAGCCGTGCCAATATC	2471.59	3176.16	3083.8	3791.12	5330.62	3731.33
1202	nta-miR168a	TCGCTTGGTGCAGGTCGGGAC	542.296	727.054	454.143	357.131	316.272	418.348
1212	nta-MIR6021-p3	TCATCACAGTTCACTCCTTCC	122.835	164.884	97.5746	56.7914	73.7969	102.212
1216	nta-MIR319b-p5	GAGCTTCCTTCAGTCCACTC	53.2287	79.712	53.0035	13.1057	11.8602	54.0544
1230	nta-miR171b	TTGAGCCGCGCCAATATCACT	91.8991	145.775	172.562	182.661	184.712	222.934
1303	nta-MIR396b-p3	GTCCAAGAAAGCTGTGGGAAA	2456.03	3116.96	1723.22	1313.3	1362.61	1436.37
1357	nta-MIR390c-p3	CGCTATCCATCCTGAGTTTCA	88.7145	109.195	53.0035	36.0407	47.4409	43.2435
1484	nta-MIR156h-p3	GCTCTCTAGTCTTCTGTCATC	491.342	535.053	379.457	1138.01	610.142	1487.97
1504	nta-MIR6157-p3	TTTAAATCCTAGTCTTCCATT	140.578	160.516	128.895	298.155	159.454	286.98
1684	nta-MIR166c-p5	GGAATGCTGTCTGGTTCGAAA	215.645	395.284	121.667	64.4364	71.1613	66.8309
1731	nta-MIR397-p3	TCTGCGCTGCACTCAATCATG	435.384	361.434	882.99	76.45	238.522	353.811
1777	nta-miR167a	TGAAGCTGCCAGCATGATCTGG	1082.32	1266.38	841.43	542.249	1039.09	581.576
1864	nta-MIR477a-p3	GAGGTCTTTCGAGTGAGAGTGG	4.09452	1.09195	4.8185	0	1.3178	1.96562
2360	nta-miR166a	TCGGACCAGGCTTCATTCCCC	9499.39	10718.5	11374.6	11308	11217.5	13769.1
2404	nta-miR477a	ACTCTCCCTCAAGGGCTTCTG	0	2.18389	3.61387	0	0	0
2447	nta-MIR172g-p5	GCAGCATTATCAAGATTCACA	1.36484	7.64362	16.8647	0	1.3178	0
2620	nta-MIR6152b-p3	AATCAATTAACATAATAGACTCCT	43.6748	45.8617	40.3549	72.6275	55.3477	44.2263
2621	nta-MIR6152a-p3	AATCAATTAACATAATAGACTCCT	43.6748	45.8617	40.3549	72.6275	55.3477	44.2263
2622	nta-miR6151f_R-3	TGAGTGTGAGGCATTGGAT	1.36484	0	1.20462	10.9214	0	8.84527
2624	nta-MIR172a-p5	TGCAGCATCTTCAAGATTCAC	99.6332	135.401	122.872	63.3443	93.5639	117.937
2793	nta-MIR6164a-p3	ACTTATTTCCTTTTTAGTCCGTGC	66.8771	78.6201	42.7642	51.3307	52.7121	30.467
2904	nta-miR396a	TTCCACAGCTTTCTTGAACTG	44622.9	45572	61071.7	85852.2	64779.2	50203.1
3266	nta-miR6025b	TGCCAACTATTGAGATGACATC	2642.33	1798.43	3548.82	3897.86	2524.91	4190.69
3334	nta-miR156a	TGACAGAAGAGAGTGAGCAC	254.094	296.307	227.227	299.777	267.269	472.225
3369	nta-miR6149a	TTGATACGCACCTGAATCGGC	71925.6	59128.8	116818	122840	76212.4	140065
3454	nta-MIR6025b-p5	TGTTATCTCAGTGTTGGCATG	350.764	256.607	449.325	256.653	139.028	364.622
3455	nta-MIR6025a-p3	TGTTATCTCAGTGTTGGCATG	350.764	256.607	449.325	256.653	139.028	364.622
3717	nta-MIR164c-p3	CATGTGCTCTTGCTCTCCAGC	34.121	33.8503	10.8416	42.5935	22.4026	49.1404
3787	nta-miR6020b	AAATGTTCTTCGAGTATCTTC	1688.31	2338.95	1190.17	989.481	1867.32	975.928
3791	nta-MIR5303b-p3	GGTGCGGCTACATTTTGGAGA	3.18462	2.91185	3.61387	1.45619	1.3178	3.93123
4286	nta-miR172c	AGAATCTTGATGATGCTGCAT	1506.78	1803.53	2106.89	1684.08	3612.53	1956.44
5494	nta-miR6024	TTTTAGCCAGAGTTGTTTTCCC	31.3913	30.5745	18.0694	48.0543	46.1231	14.7421
5994	nta-miR6151g	TGAGTGTGAGGCGTTGGATTGA	63.9199	73.8883	49.5904	62.2521	57.3244	96.6427
6050	nta-miR1446	TGAACTCTCTCCCTCAATGGCT	5.45935	6.55167	4.8185	5.46071	3.9534	5.89685
6251	nta-miR482d	TTCCCGACTCCCCCCATACCAC	307.089	495.743	683.022	335.288	1394.23	440.298
6556	nta-miR6025a	TACCAACAATTGAGATAACATC	24171.3	22965.8	29188.1	29721.6	21625.1	30615.4
6901	nta-miR396b	TTCCACAGCTTTCTTGAACTT	3668.91	4775.26	3183.42	3429.33	7062.1	3108.46
7141	nta-miR6020a-5p	AAATGTTTTTCGAGTATCTTC	1.36484	0	0	1.09214	0	0.982808
7787	nta-miR482a	TTTCCAATTCCACCCATTCCTA	5699.57	7895.86	3927.08	5358.05	7384.96	5793.65
7805	nta-miR160a	TGCCTGGCTCCCTGTATGCCA	502.602	725.634	763.672	409.481	977.479	449.143
8102	nta-MIR156b-p3	GCTCACTCTCTATCTGTCACC	1.36484	3.63982	2.40925	3.64047	0.878534	2.29322
8113	nta-miR6147	TGACATCTTCAAAACCCACTA	2108.68	2728.77	1539.51	1207.91	3477.68	1204.92
8136	nta-MIR6164b-p5	ATGTGAACCTATTTCCTTTTTAGT	495.436	488.1	423.426	477.266	527.121	374.45
8201	nta-MIR169t-p3	TGGCAAGCATCTTTGGCGACT	6.82419	10.9195	25.2971	6.55285	10.5424	30.467
8662	nta-MIR6151h-p3	AATCCGAGCCCCACATTCATC	12.2835	17.9625	8.43237	13.6518	7.35773	18.6733
8723	nta-MIR6152a-p5	AGATTATTGTATTCGACTGTATTC	278.427	300.831	237.913	258.838	316.272	235.382
