# Supplementary material for: Suppression of nbe‐miR166h‐p5 attenuates leaf yellowing symptoms of potato virus X on Nicotiana benthamiana and reduces virus accumulation
Source: Mol Plant Pathol. 2018 Sep 28;19(11):2384–96. doi: 10.1111/mpp.12717 (PMC6638021; doi:10.1111/mpp.12717)
Supplement: Supplementary file 7 — Table S3 Primers used for experiments. [file MPP-19-2384-s007.xlsx]

## Sheet: Sheet1
Primers	Sequence
miR166h-5p-RT	GTTGGCTCTGGTGCAGGGTCCGAGGTATTCGCACCAGAGCCAACCCTCGA
miR166h-5p-FP	GTTGTGGGGAATGTTGTTTGGC
microQ	CTAGTGCAGGGTCCGAGGTC
U6-FP	CGATAAAATTGGAACGATACAGA
U6-RP	ATTTGGACCATTTCTCGATTTGT
48nt-spacer	GTTGTTGTTGTTATGGTCTAATTTAAATATGGTCTAAAGAAGAAGAAT
STTM166h-5p-FP	CGACGACAAGACCGTCCTCGAGCCAATATCCAACATTCCGTTGTTGTTGTTAT
STTM166h-5p-RP	GAGGAGAAGAGCCGTGGAATGTTGGATATTGGCTCGAGGATTCTTCTT
TuMV-CP-F	GGTTTGAAGGTGTAATGGCTGA
TuMV-CP-R	ATATCGTGGCATGTATGGTCG
PVX-CP-F	AGAGCAGCGATCAAAGAGGTGT
PVX-CP-R	GGCAGCTGGGTTAGTGACTC
PMMoV-CP-F	TGTATTTAGGTTCTGTATGGGCA
PMMoV-CP-R	TCAGCAGTAGTAGGATTTTGCG
Target1-1FP	CTTCAAGCTACTAATGGATTCTCT
Target1-1RP	CATATTTAGCATAACTCGGCAG
Target1-2FP	GCTTGTTCAGGAATCGACTATC
Target1-2RP	CATACTTAGCATAACTCGGCAG
Target2FP	ATGGCTATTCATATGCCTCGC
Target2RP	TCAACTGTACAAAACATATCTCCTG
Target3-1FP	TGGGCTTCAGTTTCAGCTTT
Target3-1RP	GAGCACTTCCGGATTCAGAG
Target3-2FP	ATGCCACGGTCTTTTTGAAC
Target3-2RP	AGTGCTCGCGATTTGAAACT
UBC-F	TTTCGGTCCTGATGATACTCCC
UBC-r	CACAGAGCAAAGACTGGATTGA
